# Supplementary material for: Discordant Genome Assemblies Drastically Alter the Interpretation of Single-Cell RNA Sequencing Data Which Can Be Mitigated by a Novel Integration Method
Source: Cells. 2022 Feb 10;11(4):608. doi: 10.3390/cells11040608 (PMC8870202; doi:10.3390/cells11040608)
Supplement: Supplementary file 1 [file cells-11-00608-s001.zip]

Archive with 1 entries (1 files):
- cells-1559420-supplementary.pdf
